# Supplementary material for: Development of α-Cyclodextrin-Based Orally Disintegrating Tablets for 4-Phenylbutyrate
Source: Pharmaceutics. 2024 Jan 7;16(1):82. doi: 10.3390/pharmaceutics16010082 (PMC10818935; doi:10.3390/pharmaceutics16010082)
Supplement: Supplementary file 1 [file pharmaceutics-16-00082-s001.zip]

Archive with 1 entries (1 files):
- pharmaceutics-2808663-supplementary.pdf
